# Supplementary material for: ﻿Acronema handeloides, a new species from Jiaozi Mountain, Yunnan Province, China (Apiaceae)
Source: PhytoKeys. 2025 Dec 2;267:81–91. doi: 10.3897/phytokeys.267.174758 (PMC12690387; doi:10.3897/phytokeys.267.174758)
Supplement: XML Treatment for Acronema handeloides [file phytokeys.267.174758-treatment1.xml]

<!DOCTYPE tp:taxon-treatment
  PUBLIC "-//TaxonX//DTD Taxonomic Treatment Publishing DTD v0 20100105//EN" "tax-treatment-NSO.dtd">
<tp:taxon-treatment xmlns:tp="http://www.plazi.org/taxpub"><tp:treatment-meta><kwd-group><label>Taxon classification</label><kwd>
                <named-content content-type="kingdom">Plantae</named-content>
              </kwd><kwd>
                <named-content content-type="order">Apiales</named-content>
              </kwd><kwd>
                <named-content content-type="family">Apiaceae</named-content>
              </kwd></kwd-group><mixed-citation publication-type="journal"><person-group><name><surname>Ma</surname><given-names>Xu-Dong</given-names></name><name><surname>Li</surname><given-names>Hui-Min</given-names></name><name><surname>Xie</surname><given-names>Ying</given-names></name><name><surname>Zhu</surname><given-names>Jun-Wen</given-names></name><name><surname>Wen</surname><given-names>Jun</given-names></name><name><surname>Zhou</surname><given-names>Wei</given-names></name><name><surname>Wu</surname><given-names>Bao-Cheng</given-names></name><name><surname>Song</surname><given-names>Chun-Feng</given-names></name></person-group><article-title>﻿<italic><tp:taxon-name><tp:taxon-name-part taxon-name-part-type="genus" reg="Acronema">Acronema</tp:taxon-name-part> <tp:taxon-name-part taxon-name-part-type="species" reg="handeloides">handeloides</tp:taxon-name-part></tp:taxon-name></italic>, a new species from Jiaozi Mountain, Yunnan Province, China (<tp:taxon-name><tp:taxon-name-part taxon-name-part-type="family">Apiaceae</tp:taxon-name-part></tp:taxon-name>)</article-title><source>PhytoKeys</source><day>02</day><month>12</month><year>2025</year><volume>267</volume><fpage>81</fpage><lpage>91</lpage><pub-id pub-id-type="doi">10.3897/phytokeys.267.174758</pub-id></mixed-citation></tp:treatment-meta><tp:nomenclature><label>﻿</label><tp:taxon-name><object-id xmlns:xlink="http://www.w3.org/1999/xlink" content-type="arpha" xlink:type="simple">9B983591-5DC5-55ED-A9FD-FBA449E20B63</object-id>
              <tp:taxon-name-part taxon-name-part-type="genus" reg="Acronema">Acronema</tp:taxon-name-part>
              <tp:taxon-name-part taxon-name-part-type="species" reg="handeloides">handeloides</tp:taxon-name-part>
              <object-id xmlns:xlink="http://www.w3.org/1999/xlink" content-type="ipni" xlink:type="simple">urn:lsid:ipni.org:names:77370065-1</object-id>
            </tp:taxon-name><tp:taxon-authority>X.D.Ma &amp; C.F.Song</tp:taxon-authority><tp:taxon-status xmlns:xlink="http://www.w3.org/1999/xlink" xlink:type="simple">sp. nov.</tp:taxon-status><xref ref-type="fig" rid="F3">Figs 3</xref><xref ref-type="fig" rid="F4">, 4</xref></tp:nomenclature><tp:treatment-sec sec-type="diagnosis" id="SECID0E56AE"><title>Diagnosis.</title><p><italic><tp:taxon-name><tp:taxon-name-part taxon-name-part-type="genus" reg="Acronema">Acronema</tp:taxon-name-part> <tp:taxon-name-part taxon-name-part-type="species" reg="handeloides">handeloides</tp:taxon-name-part></tp:taxon-name></italic> has flowers and fruits similar to <italic><tp:taxon-name><tp:taxon-name-part taxon-name-part-type="genus" reg="Acronema">A.</tp:taxon-name-part> <tp:taxon-name-part taxon-name-part-type="species" reg="handelii">handelii</tp:taxon-name-part></tp:taxon-name></italic> and <italic><tp:taxon-name><tp:taxon-name-part taxon-name-part-type="genus" reg="Acronema">A.</tp:taxon-name-part> <tp:taxon-name-part taxon-name-part-type="species" reg="sichuanense">sichuanense</tp:taxon-name-part></tp:taxon-name></italic> but differs from these latter in its frequently branched stems (1–2 branches), fewer number of umbel rays and umbellule rays, 1–3 bracteoles, and variable shape of basal leaves. These three species are readily distinguishable by key morphological characteristics, as detailed in Table <xref ref-type="table" rid="T3">3</xref> and Fig. <xref ref-type="fig" rid="F2">2</xref>.</p><table-wrap id="T3" position="float" orientation="portrait"><label>Table 3.</label><caption><p>Comparison of morphological characters between <italic><tp:taxon-name><tp:taxon-name-part taxon-name-part-type="genus" reg="Acronema">Acronema</tp:taxon-name-part> <tp:taxon-name-part taxon-name-part-type="species" reg="handeloides">handeloides</tp:taxon-name-part></tp:taxon-name></italic>, <italic><tp:taxon-name><tp:taxon-name-part taxon-name-part-type="genus" reg="Acronema">A.</tp:taxon-name-part> <tp:taxon-name-part taxon-name-part-type="species" reg="handelii">handelii</tp:taxon-name-part></tp:taxon-name></italic>, and <italic><tp:taxon-name><tp:taxon-name-part taxon-name-part-type="genus" reg="Acronema">A.</tp:taxon-name-part> <tp:taxon-name-part taxon-name-part-type="species" reg="sichuanense">sichuanense</tp:taxon-name-part></tp:taxon-name></italic>.</p></caption><table id="TID0E6LAG" rules="all"><tbody><tr><th rowspan="1" colspan="1">Characters</th><th rowspan="1" colspan="1">
                      <italic>
                        <tp:taxon-name><tp:taxon-name-part taxon-name-part-type="genus" reg="Acronema">Acronema</tp:taxon-name-part> <tp:taxon-name-part taxon-name-part-type="species" reg="handelii">handelii</tp:taxon-name-part></tp:taxon-name>
                      </italic>
                    </th><th rowspan="1" colspan="1">
                      <italic>
                        <tp:taxon-name><tp:taxon-name-part taxon-name-part-type="genus" reg="Acronema">A.</tp:taxon-name-part> <tp:taxon-name-part taxon-name-part-type="species" reg="sichuanense">sichuanense</tp:taxon-name-part></tp:taxon-name>
                      </italic>
                    </th><th rowspan="1" colspan="1">
                      <italic>
                        <tp:taxon-name><tp:taxon-name-part taxon-name-part-type="genus" reg="Acronema">A.</tp:taxon-name-part> <tp:taxon-name-part taxon-name-part-type="species" reg="handeloides">handeloides</tp:taxon-name-part></tp:taxon-name>
                      </italic>
                    </th></tr><tr><td rowspan="1" colspan="1">Basal leaves</td><td rowspan="1" colspan="1">mono- to 2-ternate pinnate</td><td rowspan="1" colspan="1">2-ternate-pinnate</td><td rowspan="1" colspan="1">Simple leaf to trifoliolate to 2-ternate pinnately compound leaf</td></tr><tr><td rowspan="1" colspan="1">Plant branching</td><td rowspan="1" colspan="1">Stem solitary</td><td rowspan="1" colspan="1">Stem solitary</td><td rowspan="1" colspan="1">Often with 1–2 branches</td></tr><tr><td rowspan="1" colspan="1">Number of umbel rays and umbellule rays</td><td rowspan="1" colspan="1">Umbels with 4–6 rays (often 5), umbellules with 3–9 rays (often 6)</td><td rowspan="1" colspan="1">Umbels with 3–6 rays (often 5), umbellules with 3–10 rays (often 8)</td><td rowspan="1" colspan="1">Umbels with 2–4 rays (often 3, rarely up to 5), umbellules with 2–5 rays (often 3)</td></tr><tr><td rowspan="1" colspan="1">Bracts and bracteoles</td><td rowspan="1" colspan="1">Bracts and bracteoles absent</td><td rowspan="1" colspan="1">Bracts and bracteoles absent</td><td rowspan="1" colspan="1">Bracts 1 or occasionally present, bracteoles 1–3</td></tr><tr><td rowspan="1" colspan="1">Petal characteristics</td><td rowspan="1" colspan="1">Ovate-lanceolate, apex linear-subulate, papillate</td><td rowspan="1" colspan="1">Obovate, apex linear-subulate, papillate</td><td rowspan="1" colspan="1">Ovate-lanceolate, apex linear-subulate, papillate</td></tr></tbody></table></table-wrap><fig id="F2" position="float" orientation="portrait"><object-id xmlns:xlink="http://www.w3.org/1999/xlink" content-type="doi" xlink:type="simple">10.3897/phytokeys.267.174758.figure2</object-id><object-id xmlns:xlink="http://www.w3.org/1999/xlink" content-type="arpha" xlink:type="simple">E363CF5C-7992-5612-A5D6-653FFE7D426A</object-id><label>Figure 2.</label><caption><p>Morphological comparisons between <italic><tp:taxon-name><tp:taxon-name-part taxon-name-part-type="genus" reg="Acronema">Acronema</tp:taxon-name-part> <tp:taxon-name-part taxon-name-part-type="species" reg="handelii">handelii</tp:taxon-name-part></tp:taxon-name></italic> (<bold>A</bold>), <italic><tp:taxon-name><tp:taxon-name-part taxon-name-part-type="genus" reg="Acronema">A.</tp:taxon-name-part> <tp:taxon-name-part taxon-name-part-type="species" reg="sichuanense">sichuanense</tp:taxon-name-part></tp:taxon-name></italic> (<bold>B</bold>), <italic><tp:taxon-name><tp:taxon-name-part taxon-name-part-type="genus" reg="Acronema">A.</tp:taxon-name-part> <tp:taxon-name-part taxon-name-part-type="species" reg="handeloides">handeloides</tp:taxon-name-part></tp:taxon-name></italic> (<bold>C</bold>). <bold>A1–C1.</bold> Flower; <bold>A2–C2.</bold> Bracteoles and umbellules; <bold>A3–C3.</bold> Bracts and rays; <bold>A4–C4.</bold> Basal leaves. Photograph credits: X.D. Ma.</p></caption><graphic xmlns:xlink="http://www.w3.org/1999/xlink" xlink:href="phytokeys-267-081_article-174758__-g002.jpg" position="float" orientation="portrait" xlink:type="simple" id="oo_1482384.jpg"><uri content-type="original_file" xlink:type="simple">https://binary.pensoft.net/fig/1482384</uri></graphic></fig><fig id="F3" position="float" orientation="portrait"><object-id xmlns:xlink="http://www.w3.org/1999/xlink" content-type="doi" xlink:type="simple">10.3897/phytokeys.267.174758.figure3</object-id><object-id xmlns:xlink="http://www.w3.org/1999/xlink" content-type="arpha" xlink:type="simple">05738450-3009-5AB0-8EC7-51A9BC04FCD0</object-id><label>Figure 3.</label><caption><p><italic><tp:taxon-name><tp:taxon-name-part taxon-name-part-type="genus" reg="Acronema">Acronema</tp:taxon-name-part> <tp:taxon-name-part taxon-name-part-type="species" reg="handeloides">handeloides</tp:taxon-name-part></tp:taxon-name></italic> X.D.Ma &amp; C.F.Song. <bold>A.</bold> Habit; <bold>B.</bold> Basal leaves and stem leaves (<bold>B1, B2, B3</bold> show different leaf shapes); <bold>C.</bold> Flower and the linear-subulate apex with papillate; <bold>D.</bold> Fruit; <bold>E.</bold> Vittae number. Drawn by X.D. Ma.</p></caption><graphic xmlns:xlink="http://www.w3.org/1999/xlink" xlink:href="phytokeys-267-081_article-174758__-g003.jpg" position="float" orientation="portrait" xlink:type="simple" id="oo_1482385.jpg"><uri content-type="original_file" xlink:type="simple">https://binary.pensoft.net/fig/1482385</uri></graphic></fig><fig id="F4" position="float" orientation="portrait"><object-id xmlns:xlink="http://www.w3.org/1999/xlink" content-type="doi" xlink:type="simple">10.3897/phytokeys.267.174758.figure4</object-id><object-id xmlns:xlink="http://www.w3.org/1999/xlink" content-type="arpha" xlink:type="simple">E1DBA5CE-284B-5F48-B7B3-91E2458DDECA</object-id><label>Figure 4.</label><caption><p><italic><tp:taxon-name><tp:taxon-name-part taxon-name-part-type="genus" reg="Acronema">Acronema</tp:taxon-name-part> <tp:taxon-name-part taxon-name-part-type="species" reg="handeloides">handeloides</tp:taxon-name-part></tp:taxon-name></italic> X.D.Ma &amp; C.F.Song. <bold>A.</bold> Plant in natural habitat; <bold>B.</bold> Single individual; <bold>C.</bold> Basal leaves (<bold>Ca1, Cb1.</bold> Adaxial surface; <bold>Ca2, Cb2.</bold> Abaxial surface); <bold>D.</bold> Bracts and rays; <bold>E.</bold> Bracteoles and umbellules; <bold>F.</bold> Flower and petal apex (<bold>F1.</bold> Flower; <bold>F2.</bold> Linear-subulate apex with papillate); <bold>G.</bold> Fruit. Photographs by X.D. Ma.</p></caption><graphic xmlns:xlink="http://www.w3.org/1999/xlink" xlink:href="phytokeys-267-081_article-174758__-g004.jpg" position="float" orientation="portrait" xlink:type="simple" id="oo_1482386.jpg"><uri content-type="original_file" xlink:type="simple">https://binary.pensoft.net/fig/1482386</uri></graphic></fig></tp:treatment-sec><tp:treatment-sec sec-type="material" id="SECID0E3KAG"><title>Type.</title><p>China • Yunnan: Kunming City, Luquan County, Wumeng Township, Jiaozi Mountain, <named-content xmlns:xlink="http://www.w3.org/1999/xlink" content-type="dwc:verbatimCoordinates" xlink:type="simple"><named-content content-type="geo-json" specific-use="{&#34;type&#34;:&#34;Point&#34;,&#34;coordinates&#34;:[102.848000,26.079500]}" id="NCID0EFLAG" xlink:type="simple">26.0795°N, 102.8480°E</named-content></named-content>, in the moss understory of the <italic><tp:taxon-name><tp:taxon-name-part taxon-name-part-type="genus" reg="Rhododendron">Rhododendron</tp:taxon-name-part></tp:taxon-name></italic> forest, 15 August 2025 (fl. &amp; fr.), <italic>X.D.Ma &amp; Y.X MXD370</italic> (holotype: NAS!; isotype: NAS!).</p></tp:treatment-sec><tp:treatment-sec sec-type="description" id="SECID0ETLAG"><title>Description.</title><p>Annual to biennial herbs, glabrous, 1–10 cm tall. Roots spherical to ellipsoidal, 3–4 mm in diameter. Stems slender, with 1–2 lateral branches or unbranched. Basal leaves: petiole 8–30 mm, sheath narrow; leaf blade polymorphic, 1–1.5 cm long, 1.3–2 cm wide; when simple, blade broadly ovate, base truncate to slightly cordate, margin irregularly serrate, or trifid to tripartite, lobes obovate, apex trifid; when trifoliolate, leaflets short-petiolulate, apex trifid, lobes shallowly 1–3-lobed at apex; when 2-ternate, pinnately compound, ultimate segments obovate, apex trilobed. Cauline leaves similar to basal ones, occasionally simple and lanceolate. Peduncle 1.5–2.5 cm long; bracts 1 or absent, lanceolate; rays 2–5, 5–20 mm long, subequal; bracteoles 1–3, subulate; umbellules 2–5, 4–9 mm long, subequal. Calyx teeth subulate, conspicuous. Petals purplish red, ovate to obovate, ca. 1 mm long; apex linear-subulate, papillate, ca. 1 mm long. Fruit broadly ovoid, ca. 1 × 1.5 mm, base cordate, glabrous; primary ribs filiform, inconspicuous; vittae 1–2 in each furrow, 2 on the commissure.</p></tp:treatment-sec><tp:treatment-sec sec-type="phenology" id="SECID0EYLAG"><title>Phenology.</title><p>Flowers are observed from July to August, and fruits from August to September.</p></tp:treatment-sec><tp:treatment-sec sec-type="etymology" id="SECID0E4LAG"><title>Etymology.</title><p>The species epithet ‘<tp:taxon-name><tp:taxon-name-part taxon-name-part-type="genus" reg="Acronema"/><tp:taxon-name-part taxon-name-part-type="species" reg="handeloides">handeloides</tp:taxon-name-part></tp:taxon-name>’ is derived from the combination of “handel” (from <italic><tp:taxon-name><tp:taxon-name-part taxon-name-part-type="genus" reg="Acronema">Acronema</tp:taxon-name-part> <tp:taxon-name-part taxon-name-part-type="species" reg="handelii">handelii</tp:taxon-name-part></tp:taxon-name></italic>) and the suffix “-oides” (meaning “resembling”), indicating the morphological similarity of this new species to <italic><tp:taxon-name><tp:taxon-name-part taxon-name-part-type="genus" reg="Acronema">A.</tp:taxon-name-part> <tp:taxon-name-part taxon-name-part-type="species" reg="handelii">handelii</tp:taxon-name-part></tp:taxon-name></italic>. The Chinese name “拟中甸丝瓣芹” (nĭ zhōng diàn sī bàn qín) is a direct translation from the epithet, used to maintain nomenclatural consistency and avoid ambiguity.</p></tp:treatment-sec><tp:treatment-sec sec-type="distribution" id="SECID0ECNAG"><title>Distribution and habitat.</title><p>This new species is currently only found in the moss understory of the <tp:taxon-name><tp:taxon-name-part taxon-name-part-type="genus" reg="Rhododendron">Rhododendron</tp:taxon-name-part></tp:taxon-name> forest at 3700 m on Jiaozi Mountain in Luquan County, Kunming, Yunnan (Fig. <xref ref-type="fig" rid="F5">5</xref>).</p><fig id="F5" position="float" orientation="portrait"><object-id xmlns:xlink="http://www.w3.org/1999/xlink" content-type="doi" xlink:type="simple">10.3897/phytokeys.267.174758.figure5</object-id><object-id xmlns:xlink="http://www.w3.org/1999/xlink" content-type="arpha" xlink:type="simple">712ACB62-4B6D-54AA-9961-A8B439809039</object-id><label>Figure 5.</label><caption><p>The distribution of <italic><tp:taxon-name><tp:taxon-name-part taxon-name-part-type="genus" reg="Acronema">Acronema</tp:taxon-name-part> <tp:taxon-name-part taxon-name-part-type="species" reg="handeloides">handeloides</tp:taxon-name-part></tp:taxon-name></italic> (red circle).</p></caption><graphic xmlns:xlink="http://www.w3.org/1999/xlink" xlink:href="phytokeys-267-081_article-174758__-g005.jpg" position="float" orientation="portrait" xlink:type="simple" id="oo_1482387.jpg"><uri content-type="original_file" xlink:type="simple">https://binary.pensoft.net/fig/1482387</uri></graphic></fig></tp:treatment-sec><tp:treatment-sec sec-type="type material" id="SECID0EKOAG"><title>Additional material examined (paratype).</title><p>China • Yunnan: Kunming City, Luquan County, Wumeng Township, Jiaozi Mountain, <named-content xmlns:xlink="http://www.w3.org/1999/xlink" content-type="dwc:verbatimCoordinates" xlink:type="simple"><named-content content-type="geo-json" specific-use="{&#34;type&#34;:&#34;Point&#34;,&#34;coordinates&#34;:[102.848000,26.079500]}" id="NCID0ETOAG" xlink:type="simple">26.0795°N, 102.8480°E</named-content></named-content>, on the moss understory of the <italic><tp:taxon-name><tp:taxon-name-part taxon-name-part-type="genus" reg="Rhododendron">Rhododendron</tp:taxon-name-part></tp:taxon-name></italic> forest, 31 August 2024 (fr.), <italic>X.D.Ma &amp; H.R.Zhuang MXD290</italic> (NAS!).</p></tp:treatment-sec><tp:treatment-sec sec-type="conservation status" id="SECID0EBPAG"><title>Conservation status and discussion.</title><p>Following the description of <italic><tp:taxon-name><tp:taxon-name-part taxon-name-part-type="genus" reg="Acronema">A.</tp:taxon-name-part> <tp:taxon-name-part taxon-name-part-type="species" reg="crassifolium">crassifolium</tp:taxon-name-part></tp:taxon-name></italic> by Wang Huanchong in 2013, <italic><tp:taxon-name><tp:taxon-name-part taxon-name-part-type="genus" reg="Acronema">A.</tp:taxon-name-part> <tp:taxon-name-part taxon-name-part-type="species" reg="handeloides">handeloides</tp:taxon-name-part></tp:taxon-name></italic> represents another new species of <italic><tp:taxon-name><tp:taxon-name-part taxon-name-part-type="genus" reg="Acronema">Acronema</tp:taxon-name-part></tp:taxon-name></italic> discovered on Jiaozi Mountain. Located near Kunming, Jiaozi Mountain is renowned as “the premier mountain of central Yunnan” and has been increasingly developed for tourism due to its scenic landscapes and winter snowfall (<xref ref-type="bibr" rid="B2">Chang 2019</xref>; <xref ref-type="bibr" rid="B11">Zhang et al. 2020</xref>). This development poses potential threats to understory habitats through intensified human activities. <italic><tp:taxon-name><tp:taxon-name-part taxon-name-part-type="genus" reg="Acronema">Acronema</tp:taxon-name-part></tp:taxon-name></italic> species typically occur in moist, moss-rich understories at high altitudes, representing a highly specialized ecological niche that is particularly vulnerable to disturbance in visited areas.</p><p>To date, <italic><tp:taxon-name><tp:taxon-name-part taxon-name-part-type="genus" reg="Acronema">Acronema</tp:taxon-name-part> <tp:taxon-name-part taxon-name-part-type="species" reg="handeloides">handeloides</tp:taxon-name-part></tp:taxon-name></italic> is documented only from Jiaozi Mountain, with no prior collection records. Field observations indicate that the new species exhibits low fruit abortion rates in the wild, implying successful reproductive capacity under natural conditions. Despite this, available data on its full distribution and population trends remain incomplete. Therefore, in accordance with the IUCN Red List criteria (<xref ref-type="bibr" rid="B4">IUCN 2024</xref>), we recommend that the conservation status of <italic><tp:taxon-name><tp:taxon-name-part taxon-name-part-type="genus" reg="Acronema">A.</tp:taxon-name-part> <tp:taxon-name-part taxon-name-part-type="species" reg="handeloides">handeloides</tp:taxon-name-part></tp:taxon-name></italic> be preliminarily assessed as Data Deficient (<abbrev xmlns:xlink="http://www.w3.org/1999/xlink" xlink:title="Data Deficient" id="ABBRID0EPRAG" xlink:type="simple">DD</abbrev>) to reflect current uncertainties.</p></tp:treatment-sec><ref-list><ref id="B2"><mixed-citation xmlns:xlink="http://www.w3.org/1999/xlink" xlink:type="simple"><person-group><name name-style="western"><surname>Chang</surname><given-names>C</given-names></name></person-group> (<year>2019</year>) Analysis on generational shift and evolution trend of geological tourism products in Yunnan. IOP Conference Series. Earth and Environmental Science 221: e012148. <ext-link xlink:href="10.1088/1755-1315/221/1/012148" ext-link-type="doi" xlink:type="simple">https://doi.org/10.1088/1755-1315/221/1/012148</ext-link></mixed-citation></ref><ref id="B11"><mixed-citation xmlns:xlink="http://www.w3.org/1999/xlink" xlink:type="simple"><person-group><name name-style="western"><surname>Zhang</surname><given-names>MS</given-names></name><name name-style="western"><surname>Liu</surname><given-names>QF</given-names></name><name name-style="western"><surname>Wang</surname><given-names>JW</given-names></name><name name-style="western"><surname>Cai</surname><given-names>Y</given-names></name><name name-style="western"><surname>Bai</surname><given-names>ZG</given-names></name><name name-style="western"><surname>Ye</surname><given-names>JX</given-names></name></person-group> (<year>2020</year>) <article-title>Monitoring human activities in Jiaozi Mountain nature reserve based on remote sensing during 1992–2018.</article-title><source>Journal of Ecology and Rural Environment</source><volume>36</volume>: <fpage>1097</fpage>–<lpage>1105</lpage>. <ext-link xlink:href="10.19741/j.issn.1673-4831.2019.1002" ext-link-type="doi" xlink:type="simple">https://doi.org/10.19741/j.issn.1673-4831.2019.1002</ext-link></mixed-citation></ref><ref id="B4"><mixed-citation xmlns:xlink="http://www.w3.org/1999/xlink" xlink:type="simple">IUCN (<year>2024</year>) Guidelines for using the IUCN red list categories and criteria Version 16. <ext-link xlink:href="https://www.iucnredlist.org/resources/redlistguidelines" ext-link-type="uri" xlink:type="simple">https://www.iucnredlist.org/resources/redlistguidelines</ext-link></mixed-citation></ref></ref-list></tp:taxon-treatment>
